# Supplementary material for: Identification of Necrophagous Beetles (Coleoptera) Using Low-Resolution Real-Time PCR in the Buffer Zone of Kampinos National Park
Source: Insects. 2025 Feb 15;16(2):215. doi: 10.3390/insects16020215 (PMC11856018; doi:10.3390/insects16020215)
Supplement: Supplementary file 1 [file insects-16-00215-s001.zip]

Archive with 1 entries (1 files):
- insects-3428817-supplementary.pdf
